# Supplementary material for: CADMA-Chem: A Computational Protocol Based on Chemical Properties Aimed to Design Multifunctional Antioxidants
Source: Int J Mol Sci. 2022 Oct 31;23(21):13246. doi: 10.3390/ijms232113246 (PMC9658414; doi:10.3390/ijms232113246)
Supplement: Supplementary file 1 [file ijms-23-13246-s001.zip]

Archive with 1 entries (1 files):
- ijms-1956463-supplementary.pdf
